# Supplementary material for: Janus regulation of ice growth by hyperbranched polyglycerols generating dynamic hydrogen bonding
Source: Nat Commun. 2022 Nov 1;13:6532. doi: 10.1038/s41467-022-34300-x (PMC9626502; doi:10.1038/s41467-022-34300-x)
Supplement: Supplementary file 7 — Source Data [file 41467_2022_34300_MOESM7_ESM.xlsx]

## Sheet: Figure 1f
	Average ice growth rate (um/s)	Stdev.P
Pure water	2.85	0.21
hbPG 1mM	1.22	0.06
hbPG 500uM	3.04	0.17
hbPG 100uM	4.55	0.26
hbPG 10uM	6.79	0.36
hbPG 1uM	8.74	0.64
hbPG 100nM	6.09	0.35
hbPG 10nM	3.06	0.26
hbPG 1nM	2.61	0.32
linPG 1mM	1.16	0.11
linPG 100uM	1.29	0.14
linPG 10uM	1.5	0.14
linPG 1uM	2.48	0.18
linPG 100nM	2.56	0.17
linPG 10nM	2.82	0.2
linPG 1nM	2.7	0.2
PVA 1mM	0.66	0.1
PVA 100uM	0.93	0.11
PVA 10uM	1.13	0.14
PVA 1uM	1.32	0.12
PVA 100nM	1.72	0.19
PVA 10nM	2.47	0.29
PVA 1nM	2.99	0.21

## Sheet: Figure 2b
	The mean largest gain sizes (um)	Stdev.P (um)	MLGS (% Relative to pure water)	Stdev.P (%)
Pure water	104		100
hbPG 10mM	32.7	5.2	31.1	5
hbPG 1mM	77.9	6.8	75.2	6.54
hbPG 100uM	132.3	9	127.2	8.7
hbPG 10uM	147	10.2	141.3	9.8
hbPG 1uM	157.1	12.1	151.6	11.6
hbPG 100nM	138.3	8.8	133	8.5
hbPG 10nM	104.3	8	100.3	7.69
linPG 10mM	27	4.4	26	4.2
linPG 1mM	60.3	7.3	58	7.02
linPG 100uM	96	7.4	92.3	7.12
linPG 10uM	97.6	8.4	93.9	8.1
linPG 1uM	106	8.7	101.9	8.37
linPG 100nM	104.3	9.1	100.3	8.75
linPG 10nM	108.3	9.2	104.2	8.85

## Sheet: Figure 3b
pure water			hbpg (low c)			hbpg (high c)			linpg (low c)			linpg (high c)
coordinate (nm)	density (g/ml)		coordinate (nm)	density (g/ml)		coordinate (nm)	density (g/ml)		coordinate (nm)	density (g/ml)		coordinate (nm)	density (g/ml)
0.01256	1.96956		0.01959	1.83938		0.05228	0.1673		0.09521	0.04523		0.10773	2.08737
0.01796	1.91816		0.02471	1.78825		0.08195	0.11813		0.12565	0.09086		0.11286	2.03604
0.02335	1.86675		0.02983	1.73712		0.11658	0.06895		0.13592	0.14272		0.11302	1.98471
0.02874	1.81535		0.03496	1.63486		0.18623	0.09142		0.14114	0.19459		0.11815	1.93338
0.02896	1.76395		0.04008	1.58373		0.19136	0.14261		0.14635	0.24646		0.12328	1.88205
0.03435	1.71255		0.0452	1.5326		0.19153	0.19381		0.15157	0.29833		0.13338	1.83278
0.03975	1.66114		0.05032	1.43034		0.19666	0.24501		0.15173	0.35021		0.13851	1.78145
0.04514	1.60974		0.05544	1.32807		0.20179	0.2962		0.15695	0.40208		0.14364	1.73012
0.05054	1.55834		0.06056	1.22581		0.20195	0.3474		0.16217	0.45395		0.14861	1.73218
0.05578	1.54394		0.06569	1.12355		0.20708	0.3986		0.16233	0.50582		0.15838	1.78352
0.06074	1.59533		0.07081	1.02129		0.21221	0.44979		0.16755	0.55769		0.16319	1.83486
0.06571	1.64673		0.07593	0.91902		0.21238	0.50099		0.16771	0.60957		0.168	1.88619
0.07068	1.69812		0.08105	0.81676		0.21751	0.55219		0.17293	0.66144		0.17281	1.93753
0.07565	1.74951		0.08617	0.7145		0.21767	0.60339		0.1731	0.71331		0.18259	1.98887
0.08062	1.8009		0.09129	0.61224		0.21783	0.65459		0.17831	0.76518		0.18767	1.95397
0.08559	1.8523		0.09642	0.50998		0.22296	0.70578		0.18353	0.81705		0.18783	1.90264
0.09055	1.90369		0.10154	0.40771		0.22312	0.75698		0.1837	0.86892		0.18799	1.8513
0.09552	1.95508		0.10666	0.35658		0.22329	0.80818		0.18891	0.92079		0.19312	1.79997
0.10049	2.00648		0.11178	0.30546		0.22842	0.85938		0.18908	0.97267		0.19329	1.74864
0.11104	1.96123		0.1169	0.20319		0.22858	0.91058		0.19429	1.02454		0.19345	1.69731
0.11644	1.90983		0.12715	0.15207		0.22874	0.96178		0.19951	1.07641		0.19858	1.64598
0.12183	1.85843		0.14251	0.10095		0.23387	1.01297		0.19968	1.12828		0.20371	1.59465
0.12722	1.80702		0.16812	0.05188		0.23403	1.06417		0.20489	1.17808		0.20884	1.54332
0.12744	1.75563		0.20909	0.09487		0.2342	1.11537		0.20505	1.22995		0.20901	1.49199
0.13283	1.70422		0.21421	0.146		0.23933	1.16657		0.21027	1.28182		0.20917	1.44065
0.13305	1.65282		0.21933	0.19714		0.23949	1.21777		0.21548	1.33369		0.2143	1.38933
0.13844	1.60142		0.22958	0.29942		0.23965	1.26897		0.21565	1.38556		0.21446	1.33799
0.14383	1.55002		0.2347	0.35055		0.24478	1.32016		0.22087	1.43743		0.21462	1.28666
0.14405	1.49862		0.23982	0.45282		0.24494	1.37136		0.22103	1.48931		0.21479	1.23533
0.14944	1.44721		0.24494	0.50396		0.2451	1.42256		0.22625	1.54118		0.21992	1.184
0.14965	1.39582		0.25006	0.60623		0.25024	1.47376		0.22642	1.59305		0.22008	1.13266
0.15505	1.34441		0.25519	0.7085		0.2504	1.52496		0.23163	1.64492		0.22024	1.08133
0.16044	1.29301		0.26031	0.81077		0.25553	1.57615		0.23685	1.69679		0.2204	1.03
0.16066	1.24161		0.26543	0.91304		0.25569	1.62735		0.23701	1.74867		0.22554	0.97867
0.16605	1.19021		0.27055	1.01531		0.25585	1.67855		0.24223	1.80054		0.2257	0.92734
0.16626	1.13881		0.27567	1.11758		0.26098	1.72975		0.2424	1.85241		0.22586	0.876
0.17166	1.08741		0.28079	1.21985		0.26115	1.78094		0.24761	1.90428		0.23099	0.82467
0.17187	1.03601		0.28592	1.32212		0.26131	1.83214		0.25283	1.95615		0.23115	0.77334
0.17727	0.9846		0.29104	1.42439		0.26644	1.88334		0.26296	1.96652		0.23629	0.72201
0.18266	0.9332		0.29616	1.52667		0.27157	1.93454		0.27289	1.91463		0.23645	0.67068
0.18287	0.8818		0.30128	1.62894		0.2767	1.98573		0.27778	1.86276		0.24158	0.61935
0.18827	0.8304		0.3064	1.73121		0.28174	2.00825		0.28266	1.81088		0.24174	0.56802
0.18848	0.779		0.31152	1.83348		0.28655	1.95705		0.28755	1.759		0.24687	0.51669
0.19388	0.7276		0.31665	1.88461		0.29136	1.90585		0.29243	1.70712		0.24704	0.46535
0.19409	0.6762		0.32177	1.93575		0.29617	1.85464		0.30753	1.69258		0.25217	0.41403
0.19948	0.62479		0.32689	1.98689		0.30082	1.75224		0.3178	1.74445		0.2573	0.3627
0.1997	0.5734		0.33201	1.99712		0.30098	1.80344		0.33311	1.79631		0.25746	0.31136
0.20509	0.52199		0.33713	1.94599		0.30562	1.70104		0.33817	1.79838		0.26259	0.26003
0.2053	0.47059		0.34225	1.89486		0.31043	1.64983		0.34305	1.7465		0.26772	0.21076
0.2107	0.41919		0.34738	1.84373		0.32023	1.60272		0.34794	1.69463		0.27782	0.15943
0.21609	0.36779		0.3525	1.7926		0.33033	1.65391		0.35283	1.64482		0.28792	0.10811
0.22149	0.31638		0.35762	1.74147		0.33546	1.70511		0.35754	1.54107		0.32781	0.06913
0.22688	0.26498		0.36274	1.69035		0.34058	1.75426		0.35771	1.59294		0.37736	0.1164
0.22709	0.21358		0.36786	1.63922		0.35069	1.80545		0.36226	1.43732		0.38217	0.16773
0.23767	0.16217		0.37811	1.64945		0.35582	1.85664		0.36243	1.48919		0.38698	0.21907
0.25343	0.11076		0.38323	1.70059		0.36095	1.90784		0.36698	1.33357		0.39162	0.32174
0.26918	0.0614		0.38835	1.75173		0.36608	1.95903		0.36714	1.38544		0.39178	0.27041
0.30534	0.08603		0.39347	1.80286		0.37121	2.01023		0.37169	1.22981		0.39627	0.42441
0.31549	0.13742		0.39859	1.90513		0.37621	2.02047		0.37186	1.28169		0.39643	0.37308
0.33082	0.1888		0.40371	1.95423		0.38102	1.96926		0.37641	1.12606		0.40108	0.47575
0.33579	0.2402		0.40884	1.95628		0.38583	1.91806		0.37658	1.17793		0.40556	0.62975
0.34055	0.34299		0.41396	1.90515		0.39064	1.86685		0.38113	1.02231		0.40572	0.57842
0.34076	0.29159		0.41908	1.85402		0.39529	1.76445		0.3813	1.07418		0.40589	0.52708
0.34552	0.39438		0.4242	1.80289		0.39545	1.81565		0.38585	0.91856		0.41005	0.78375
0.35027	0.49717		0.42932	1.70063		0.39993	1.66205		0.38601	0.97043		0.41021	0.73242
0.35048	0.44577		0.43444	1.59836		0.4001	1.71325		0.39073	0.86668		0.41037	0.68109
0.35524	0.54857		0.43956	1.44497		0.40458	1.55965		0.39545	0.76293		0.41453	0.93776
0.35999	0.65136		0.44469	1.34271		0.40474	1.61085		0.39561	0.8148		0.41469	0.88642
0.36021	0.59996		0.44981	1.24044		0.40923	1.45724		0.40033	0.71105		0.41485	0.83509
0.36475	0.75415		0.45493	1.13818		0.40939	1.50844		0.40505	0.60729		0.41901	1.09176
0.36496	0.70275		0.46005	0.98479		0.41387	1.35484		0.40521	0.65917		0.41918	1.04043
0.3695	0.85694		0.46517	0.88252		0.41404	1.40604		0.40993	0.55542		0.41934	0.98909
0.36972	0.80554		0.47029	0.78026		0.41852	1.25244		0.41481	0.50354		0.4235	1.24576
0.37426	0.95973		0.47542	0.62687		0.41868	1.30364		0.41953	0.39979		0.42366	1.19443
0.37447	0.90833		0.48054	0.57574		0.42317	1.15003		0.4197	0.45166		0.42382	1.1431
0.37902	1.06252		0.48566	0.47348		0.42333	1.20123		0.42441	0.34791		0.42798	1.39977
0.37923	1.01112		0.49078	0.42235		0.42782	1.04763		0.4293	0.29603		0.42814	1.34843
0.38377	1.16531		0.4959	0.37122		0.42798	1.09883		0.43923	0.24415		0.42831	1.2971
0.38398	1.11391		0.50102	0.26896		0.43246	0.94523		0.44411	0.19227		0.43247	1.55377
0.38853	1.2681		0.50615	0.21783		0.43262	0.99643		0.46415	0.14038		0.43263	1.50244
0.38874	1.21671		0.51639	0.1667		0.43711	0.84282		0.49434	0.10715		0.43279	1.4511
0.39328	1.3709		0.53175	0.11558		0.43727	0.89402		0.50966	0.15902		0.43695	1.70777
0.39349	1.3195		0.54712	0.06446		0.44176	0.74042		0.51487	0.21089		0.43711	1.65644
0.39782	1.52508		0.58809	0.09108		0.44192	0.79162		0.52009	0.26276		0.43727	1.60511
0.39804	1.47369		0.59834	0.14222		0.4464	0.63802		0.5253	0.31463		0.4416	1.81044
0.39825	1.42229		0.60346	0.19336		0.44656	0.68922		0.53557	0.36649		0.44176	1.75911
0.40258	1.62788		0.6137	0.2445		0.45089	0.48442		0.53574	0.41837		0.4464	1.86178
0.40279	1.57648		0.61882	0.29564		0.45105	0.53561		0.54095	0.47024		0.45105	1.96445
0.40733	1.73067		0.62394	0.34678		0.45121	0.58681		0.54617	0.5221		0.45121	1.91312
0.40755	1.67927		0.62907	0.39792		0.45554	0.38201		0.55138	0.57397		0.4559	2.00347
0.4123	1.78206		0.63419	0.44905		0.4557	0.43321		0.55155	0.62585		0.46103	1.95214
0.41706	1.88485		0.63931	0.50019		0.46034	0.33081		0.55677	0.67772		0.47113	1.90081
0.41727	1.83345		0.64443	0.55133		0.46515	0.27961		0.56198	0.72959		0.47626	1.84948
0.42203	1.93624		0.64955	0.6536		0.46996	0.2284		0.5672	0.78146		0.4814	1.79815
0.43218	1.98763		0.65467	0.75587		0.47461	0.126		0.56737	0.83333		0.4915	1.74683
0.4375	1.95268		0.6598	0.85814		0.47477	0.1772		0.57258	0.8852		0.50145	1.74273
0.4429	1.90127		0.66492	0.96041		0.49433	0.07683		0.57779	0.935		0.51123	1.79407
0.44829	1.84987		0.67004	1.06063		0.54403	0.07474		0.58301	0.98687		0.51604	1.84541
0.45369	1.79846		0.67516	1.1629		0.56406	0.12388		0.58317	1.03874		0.52085	1.89675
0.4539	1.74707		0.68028	1.26518		0.56919	0.17507		0.58839	1.09061		0.53062	1.94809
0.45929	1.69566		0.6854	1.36745		0.57433	0.22627		0.59361	1.14248		0.53551	1.97478
0.46469	1.64426		0.69052	1.46972		0.57946	0.27746		0.59882	1.19435		0.54561	1.92346
0.47	1.61341		0.69565	1.52085		0.57962	0.32866		0.59899	1.24623		0.55074	1.87213
0.48015	1.6648		0.70077	1.62312		0.58475	0.37986		0.6042	1.2981		0.55588	1.8208
0.48511	1.7162		0.70589	1.72539		0.58988	0.43105		0.60942	1.34997		0.55604	1.76947
0.49008	1.76759		0.71101	1.82766		0.59004	0.48225		0.61464	1.40184		0.56117	1.71814
0.49505	1.81898		0.71613	1.8788		0.59518	0.53345		0.61985	1.45371		0.56133	1.66681
0.50002	1.87037		0.72125	1.92994		0.59534	0.58465		0.62507	1.50558		0.56646	1.61548
0.50499	1.92177		0.7315	1.96881		0.60047	0.63584		0.63028	1.55745		0.56663	1.56414
0.51515	1.9711		0.73662	1.91768		0.60063	0.68704		0.64557	1.60101		0.57176	1.51282
0.51521	1.95671		0.74686	1.86656		0.60576	0.73824		0.66056	1.54912		0.57192	1.46148
0.5206	1.9053		0.75198	1.76429		0.60592	0.78944		0.66544	1.49724		0.57705	1.41015
0.52599	1.8539		0.75711	1.71316		0.61106	0.84063		0.67537	1.44536		0.57721	1.35882
0.52621	1.8025		0.76735	1.66204		0.61122	0.89183		0.68026	1.39348		0.58235	1.30749
0.5316	1.7511		0.77759	1.65182		0.61635	0.94303		0.69019	1.3416		0.58251	1.25616
0.53181	1.6997		0.78271	1.70296		0.61651	0.99423		0.69507	1.28972		0.58764	1.20483
0.53721	1.6483		0.79296	1.7541		0.61667	1.04543		0.70501	1.23784		0.5878	1.1535
0.5426	1.59689		0.79808	1.71115		0.6218	1.09662		0.70989	1.18596		0.58796	1.10216
0.54282	1.54549		0.8032	1.66002		0.62197	1.14782		0.71477	1.13408		0.5931	1.05083
0.54821	1.49409		0.80832	1.55776		0.6271	1.19902		0.72471	1.0822		0.59326	0.9995
0.54842	1.44269		0.81344	1.50663		0.62726	1.25022		0.72959	1.03032		0.59839	0.94817
0.54864	1.39129		0.81857	1.4555		0.63239	1.30141		0.73952	0.97844		0.59855	0.89684
0.55403	1.33989		0.82369	1.35529		0.63255	1.35261		0.74441	0.92864		0.59871	0.84551
0.55424	1.28849		0.82881	1.25302		0.63768	1.40381		0.75435	0.87675		0.60385	0.79418
0.55446	1.23709		0.83393	1.15076		0.63785	1.45501		0.75923	0.82487		0.60401	0.74284
0.55985	1.18569		0.83905	1.0485		0.64298	1.5062		0.76916	0.77299		0.60914	0.69152
0.56007	1.13429		0.84417	0.94624		0.64314	1.5574		0.7791	0.72111		0.6093	0.64018
0.56546	1.08289		0.8493	0.89511		0.6433	1.6086		0.78398	0.66923		0.61443	0.58885
0.56567	1.03149		0.85442	0.79285		0.64843	1.6598		0.79391	0.61735		0.6146	0.53752
0.56589	0.98009		0.85954	0.74172		0.64859	1.711		0.7988	0.56547		0.61973	0.48619
0.57128	0.92869		0.86466	0.63945		0.65373	1.76219		0.80873	0.51359		0.61989	0.43486
0.57149	0.87729		0.86978	0.58833		0.65389	1.81339		0.81866	0.46171		0.62502	0.38353
0.57689	0.82589		0.8749	0.48606		0.65902	1.86459		0.83365	0.40982		0.62518	0.3322
0.58228	0.77448		0.88003	0.43493		0.65918	1.91579		0.85901	0.44507		0.63032	0.28087
0.58249	0.72309		0.88515	0.38381		0.66431	1.96698		0.86927	0.49694		0.63545	0.22954
0.58789	0.67168		0.89027	0.33268		0.66944	2.01818		0.87954	0.54881		0.64555	0.17821
0.59328	0.62028		0.90051	0.28155		0.67929	1.98745		0.88476	0.60068		0.65565	0.12689
0.5935	0.56888		0.90563	0.23042		0.6841	1.93625		0.88997	0.65254		0.67569	0.07763
0.59889	0.51748		0.921	0.1793		0.6889	1.88504		0.89519	0.70441		0.72534	0.09204
0.60429	0.46607		0.95685	0.13229		0.69371	1.83384		0.9004	0.75628		0.74009	0.14338
0.6045	0.41467		0.98246	0.17731		0.69852	1.78264		0.91067	0.80815		0.7449	0.19472
0.60989	0.36327		0.98758	0.22844		0.70333	1.73143		0.91589	0.86002		0.75468	0.24606
0.61529	0.31187		0.9927	0.27958		0.70814	1.68023		0.9211	0.91189		0.75949	0.2974
0.6155	0.26047		0.99782	0.33072		0.71295	1.62903		0.92632	0.96376		0.76413	0.40007
0.6209	0.20907		1.00294	0.38186		0.72298	1.65974		0.93153	1.01563		0.7643	0.34874
0.63147	0.15766		1.00807	0.43299		0.72811	1.71093		0.93675	1.0675		0.76878	0.50274
0.63687	0.10625		1.01319	0.53526		0.73325	1.76213		0.94702	1.11937		0.76894	0.45141
0.66816	0.05688		1.01831	0.63753		0.73838	1.81332		0.95223	1.17124		0.77343	0.60541
0.70422	0.10618		1.02343	0.68867		0.73854	1.86452		0.95745	1.22311		0.77359	0.55408
0.70919	0.15758		1.02855	0.79094		0.74367	1.91572		0.96266	1.27498		0.77807	0.70808
0.71416	0.20897		1.03367	0.84208		0.7488	1.96692		0.96788	1.32685		0.77823	0.65675
0.71913	0.26036		1.0388	0.94435		0.75382	1.98125		0.97814	1.37664		0.78272	0.81075
0.7241	0.31176		1.04392	1.04662		0.75863	1.93004		0.98841	1.4285		0.78288	0.75942
0.72906	0.36315		1.04904	1.09776		0.76344	1.87884		1.00344	1.39322		0.78736	0.91342
0.73403	0.41454		1.05416	1.20003		0.76825	1.82968		1.01842	1.34133		0.78753	0.86209
0.73879	0.51733		1.05928	1.3023		0.77274	1.67608		1.02836	1.28945		0.79201	1.01609
0.739	0.46593		1.0644	1.35344		0.7729	1.72728		1.04334	1.23756		0.79217	0.96476
0.74354	0.62012		1.06953	1.40457		0.77306	1.77848		1.05833	1.18775		0.79666	1.11876
0.74376	0.56873		1.07465	1.50684		0.77738	1.57368		1.06826	1.13587		0.79682	1.06743
0.7483	0.72291		1.07977	1.55798		0.77754	1.62488		1.08325	1.08398		0.8013	1.22143
0.74851	0.67152		1.08489	1.60912		0.78203	1.47128		1.09318	1.0321		0.80146	1.1701
0.75305	0.82571		1.09513	1.66026		0.78219	1.52247		1.10816	0.98021		0.80595	1.3241
0.75327	0.77431		1.1105	1.67868		0.78668	1.36887		1.12315	0.92832		0.80611	1.27277
0.75802	0.8771		1.12074	1.62756		0.78684	1.42007		1.13813	0.87644		0.81059	1.42677
0.76278	0.97989		1.13099	1.57643		0.79116	1.21527		1.16827	0.82661		0.81076	1.37544
0.76299	0.92849		1.13611	1.52735		0.79132	1.26647		1.23378	0.78506		0.81524	1.52944
0.76753	1.08268		1.14635	1.47622		0.79149	1.31767		1.25919	0.83484		0.8154	1.47811
0.76775	1.03128		1.15147	1.42509		0.79581	1.11287		1.26946	0.8867		0.81989	1.63211
0.77229	1.18547		1.15659	1.37396		0.79597	1.16407		1.27972	0.93857		0.82005	1.58078
0.7725	1.13407		1.16684	1.32284		0.80046	1.01046		1.28999	0.99044		0.82469	1.68345
0.77704	1.28826		1.17196	1.27171		0.80062	1.06166		1.30025	1.0423		0.82934	1.78612
0.77726	1.23687		1.17708	1.22058		0.8051	0.90806		1.31051	1.09209		0.8295	1.73479
0.7818	1.39105		1.1822	1.16945		0.80526	0.95926		1.32078	1.14396		0.83415	1.83746
0.78201	1.33966		1.19244	1.11833		0.80959	0.75446		1.33609	1.19582		0.83896	1.88879
0.78677	1.44245		1.19757	1.0672		0.80975	0.80566		1.35626	1.18543		0.84376	1.94013
0.79152	1.54524		1.20269	1.01607		0.80991	0.85686		1.38135	1.13561		0.85371	1.94014
0.79174	1.49384		1.20781	0.96494		0.81424	0.65205		1.40138	1.08372		0.86381	1.88881
0.79606	1.69943		1.21293	0.91381		0.8144	0.70325		1.42141	1.03183		0.86894	1.83748
0.79628	1.64803		1.22317	0.86269		0.81888	0.54965		1.4465	0.98201		0.87407	1.78615
0.79649	1.59663		1.2283	0.81156		0.81904	0.60085		1.50191	0.93631		0.8792	1.73483
0.80103	1.75082		1.23342	0.76043		0.82353	0.44725		1.57263	0.94455		0.88434	1.6835
0.806	1.80221		1.23854	0.7093		0.82369	0.49845		1.65857	0.97561		0.8944	1.64449
0.81097	1.85361		1.24878	0.65817		0.82834	0.39605		1.68904	1.02746		0.90418	1.69583
0.81594	1.905		1.2539	0.60705		0.83298	0.29364		1.73459	1.06062		0.919	1.72254
0.82106	1.91939		1.25903	0.55592		0.83315	0.34484		1.78999	1.01285		0.92414	1.67121
0.82645	1.86798		1.26415	0.50479		0.83779	0.24244		1.82518	0.96302		0.92927	1.61988
0.83703	1.81657		1.26927	0.45366		0.8426	0.19123		1.91606	0.9588		0.9344	1.56855
0.84242	1.76517		1.27951	0.40253		0.85238	0.14003		1.96659	0.96913		0.93953	1.51722
0.85279	1.76516		1.28463	0.3514		0.8721	0.08881		2.00197	0.97947		0.94466	1.46589
0.85776	1.81655		1.3	0.30028		0.90689	0.08878		2.08783	0.98355		0.94483	1.41456
0.86272	1.86795		1.33073	0.26758		0.92195	0.13792		2.18376	0.97932		0.94996	1.36323
0.86769	1.91934		1.35634	0.31669		0.93206	0.18911		2.25942	0.95021		0.95509	1.3119
0.87784	1.97073		1.36146	0.36783		0.94713	0.2403		2.36553	0.97088		0.95525	1.26057
0.88835	1.93576		1.3717	0.41897		0.95723	0.29149		2.4766	0.96248		0.96038	1.20924
0.89374	1.88436		1.38194	0.47011		0.96236	0.34269		2.56746	0.95203		0.96552	1.15791
0.89914	1.83296		1.38707	0.52125		0.96749	0.39388		2.66843	0.94365		0.96568	1.10658
0.90453	1.78155		1.39219	0.57239		0.96766	0.44508		2.7745	0.95186		0.97081	1.05525
0.90993	1.73015		1.39731	0.62352		0.97279	0.49628		2.87043	0.94763		0.97097	1.00392
0.91014	1.67875		1.40243	0.67466		0.97792	0.54747		2.9765	0.95377		0.9761	0.95259
0.91553	1.62735		1.40755	0.7258		0.98305	0.59867		3.07744	0.93709		0.98124	0.90126
0.92093	1.57594		1.41267	0.77694		0.98818	0.64987		3.14814	0.93703		0.9814	0.84993
0.92114	1.52455		1.4178	0.82807		0.98834	0.70106		3.22387	0.93282		0.98653	0.7986
0.92654	1.47314		1.42292	0.87921		0.99348	0.75226		3.2895	0.92654		0.99166	0.74727
0.93193	1.42174		1.42804	0.93035		0.99364	0.80346		3.36529	0.941		0.99182	0.69593
0.93214	1.37034		1.43316	0.98149		0.99877	0.85466		3.47129	0.92639		0.99696	0.64461
0.93754	1.31894		1.43828	1.03262		0.99893	0.90585		3.58237	0.92215		1.00209	0.59328
0.94293	1.26753		1.44853	1.08376		1.00406	0.95705		3.68848	0.94281		1.00225	0.54194
0.94833	1.21613		1.45365	1.1349		1.00422	1.00825		3.77929	0.91576		1.01235	0.49062
0.94854	1.16473		1.45877	1.18604		1.00935	1.05945		3.83496	0.95307		1.01748	0.43929
0.95393	1.11333		1.46389	1.23718		1.00952	1.11064					1.02262	0.38796
0.95415	1.06193		1.46901	1.28831		1.01465	1.16184					1.02774	0.33868
0.95954	1.01053		1.47413	1.33945		1.01481	1.21304					1.04281	0.28736
0.96494	0.95912		1.47926	1.38854		1.01994	1.26424					1.06286	0.23605
0.96515	0.90772		1.48438	1.43968		1.0201	1.31543					1.09266	0.24018
0.97054	0.85632		1.49462	1.49082		1.02523	1.36663					1.10741	0.29152
0.97594	0.80492		1.50999	1.48879		1.0254	1.41783					1.11223	0.34081
0.97615	0.75352		1.52023	1.43766		1.03053	1.46903					1.12201	0.39215
0.98155	0.70212		1.52535	1.38654		1.03069	1.52022					1.12681	0.44349
0.98176	0.65072		1.53559	1.33541		1.03582	1.57142					1.13146	0.54616
0.98715	0.59931		1.54584	1.28429		1.03598	1.62262					1.13162	0.49482
0.99255	0.54791		1.55608	1.23316		1.04111	1.67382					1.13627	0.59749
0.99276	0.49651		1.5612	1.18203		1.04128	1.72501					1.14108	0.64883
0.99815	0.44511		1.57145	1.13091		1.04641	1.77621					1.14588	0.70017
1.00355	0.39371		1.58169	1.07978		1.05154	1.82741					1.15069	0.7515
1.00376	0.34231		1.59193	1.02866		1.0517	1.87861					1.1555	0.80284
1.00916	0.2909		1.59705	0.97753		1.05683	1.9298					1.16031	0.85418
1.01455	0.2395		1.6073	0.9264		1.06196	1.981					1.16495	0.95685
1.01995	0.1881		1.61754	0.87732		1.06702	2.00762					1.16512	0.90551
1.02534	0.13669		1.62778	0.8262		1.0768	1.95641					1.16976	1.00818
1.03592	0.08528		1.6329	0.77507		1.08161	1.9052					1.17457	1.05952
1.06695	0.09759		1.64315	0.72395		1.08641	1.854					1.17938	1.11086
1.09266	0.1469		1.65339	0.67282		1.09122	1.8028					1.18402	1.21353
1.10799	0.19829		1.66363	0.6217		1.09603	1.75159					1.18419	1.1622
1.11792	0.30107		1.67388	0.57057		1.10098	1.7434					1.18883	1.26487
1.11814	0.24967		1.68924	0.51945		1.11108	1.79459					1.19364	1.3162
1.12289	0.35246		1.71485	0.47038		1.11621	1.84579					1.19845	1.36754
1.12786	0.40386		1.74558	0.50313		1.12134	1.89698					1.2031	1.47021
1.13261	0.50665		1.75582	0.55427		1.12647	1.94818					1.20326	1.41888
1.13283	0.45525		1.76607	0.60542		1.1316	1.99937					1.21287	1.52155
1.13758	0.55804		1.77119	0.65655		1.13641	1.94817					1.22265	1.57289
1.14255	0.60943		1.77631	0.70769		1.14122	1.89696					1.23274	1.52567
1.14731	0.71223		1.78655	0.75883		1.14603	1.84576					1.23787	1.47435
1.14752	0.66083		1.79168	0.80997		1.15068	1.74336					1.24798	1.42302
1.15206	0.81502		1.7968	0.86111		1.15084	1.79456					1.25311	1.37169
1.15228	0.76362		1.80192	0.91224		1.15516	1.58976					1.26321	1.32037
1.15682	0.91781		1.80704	0.96338		1.15532	1.64095					1.26834	1.26904
1.15703	0.86641		1.81728	1.01452		1.15548	1.69215					1.27347	1.21771
1.16157	1.0206		1.82241	1.06566		1.15981	1.48735					1.28358	1.16638
1.16179	0.9692		1.82753	1.1168		1.15997	1.53855					1.29864	1.11712
1.16654	1.07199		1.83265	1.16793		1.16446	1.38495					1.32862	1.06786
1.1713	1.17478		1.83777	1.21907		1.16462	1.43615					1.34369	1.01654
1.17151	1.12338		1.84289	1.26816		1.1691	1.28255					1.35379	0.96522
1.17605	1.27757		1.84801	1.3193		1.16926	1.33375					1.36389	0.91389
1.17626	1.22618		1.85826	1.37044		1.17375	1.18014					1.374	0.86257
1.18081	1.38037		1.87362	1.35205		1.17391	1.23134					1.3841	0.81124
1.18102	1.32897		1.88386	1.30092		1.1784	1.07774					1.3942	0.75992
1.18556	1.48316		1.89923	1.2498		1.17856	1.12894					1.4043	0.71064
1.18578	1.43176		1.91459	1.19868		1.18304	0.97534					1.42434	0.65933
1.19032	1.58595		1.92996	1.14756		1.1832	1.02654					1.45416	0.65935
1.19053	1.53455		1.95045	1.09849		1.18769	0.87293					1.46394	0.71069
1.19529	1.63734		1.97093	1.04737		1.18785	0.92413					1.47372	0.76203
1.20004	1.74013		1.99142	0.99626		1.19234	0.77053					1.48349	0.81337
1.20025	1.68873		2.00678	0.94718		1.1925	0.82173					1.49327	0.86472
1.2048	1.84292		2.02215	0.89606		1.19698	0.66813					1.49808	0.91605
1.20501	1.79152		2.03751	0.84494		1.19715	0.71933					1.50786	0.96739
1.21495	1.89431		2.058	0.79382		1.20163	0.56572					1.51764	1.01874
1.22017	1.88403		2.07336	0.7427		1.20179	0.61692					1.52741	1.07008
1.22556	1.83468		2.10922	0.69978		1.20628	0.46332					1.5372	1.11936
1.23613	1.78327		2.1297	0.75093		1.20644	0.51452					1.55195	1.17071
1.24153	1.73187		2.14507	0.80207		1.21092	0.36092					1.58678	1.15842
1.24692	1.68046		2.15531	0.85322		1.21109	0.41212					1.60682	1.1071
1.26244	1.68661		2.16555	0.90436		1.21573	0.30971					1.62189	1.05783
1.27789	1.70921		2.18092	0.95346		1.22054	0.25851					1.63696	1.00651
1.28847	1.6578		2.19116	1.0046		1.22535	0.20731					1.65203	0.95519
1.29386	1.6064		2.20653	1.05575		1.23016	0.1561					1.67704	0.90593
1.29925	1.55705		2.21677	1.10689		1.25982	0.10693					1.72192	0.85874
1.30464	1.50565		2.23726	1.15804		1.29961	0.11509					1.81149	0.82391
1.31003	1.45425		2.26799	1.15397		1.31468	0.16628					1.85611	0.8568
1.31025	1.40285		2.28847	1.10285		1.31981	0.21747					1.88578	0.9061
1.31564	1.35144		2.30384	1.05378		1.32992	0.26866					1.91544	0.95541
1.32104	1.30004		2.32432	1.00266		1.33008	0.31986					1.98012	0.93493
1.32125	1.24864		2.37042	0.95566		1.33521	0.37106					2.025	0.88774
1.32664	1.19724		2.40627	0.9066		1.34034	0.42225					2.05001	0.83848
1.32686	1.14584		2.44724	0.85754		1.3405	0.47345					2.0899	0.79539
1.33225	1.09444		2.49334	0.90053		1.34563	0.52465					2.16931	0.83036
1.33765	1.04303		2.53943	0.94761		1.3458	0.57585					2.28365	0.82429
1.33786	0.99163		2.57016	0.99877		1.35093	0.62704					2.34324	0.83872
1.34325	0.94023		2.60089	1.04788		1.35109	0.67824					2.43281	0.80593
1.34865	0.88883		2.63674	1.02541		1.35622	0.72944					2.51235	0.79779
1.34886	0.83743		2.67772	0.97636		1.36135	0.78063					2.58684	0.81838
1.35425	0.78603		2.70845	0.9273		1.36151	0.83183					2.65655	0.77737
1.35965	0.73462		2.78527	0.91509		1.36664	0.88098					2.72106	0.81028
1.35986	0.68322		2.87234	0.8988		1.3668	0.93218					2.80069	0.77543
1.36526	0.63182		2.96453	0.90501		1.37193	0.98338					2.8752	0.78987
1.37065	0.58042		3.06184	0.91531		1.37209	1.03457					2.9598	0.75503
1.37086	0.52902		3.15915	0.90721		1.37226	1.08577					3.06422	0.73869
1.37626	0.47761		3.2411	0.90932		1.37739	1.13697					3.15377	0.71207
1.38165	0.42621		3.34353	0.90531		1.37755	1.18817					3.25817	0.70189
1.38187	0.37481		3.44596	0.9054		1.38268	1.23936					3.31282	0.71015
1.38726	0.32341		3.54327	0.93207		1.38284	1.29056					3.36249	0.7184
1.39265	0.27201		3.62522	0.93009		1.38797	1.34176					3.42223	0.68765
1.39805	0.2206		3.71741	0.94857		1.38814	1.39296					3.53651	0.69801
1.40863	0.16919		3.81984	0.95274		1.39327	1.44415					3.63594	0.68782
1.42956	0.11777		3.90179	0.97122		1.39343	1.49535					3.7255	0.65915
1.46057	0.1383					1.39359	1.54655					3.82498	0.63254
1.4759	0.18968					1.39872	1.59775					3.9096	0.59359
1.48087	0.24108					1.39888	1.64895
1.48583	0.29247					1.40401	1.70014
1.4908	0.34386					1.40418	1.75134
1.49577	0.39526					1.40931	1.80254
1.50075	0.44459					1.40947	1.85374
1.50572	0.49599					1.4146	1.90493
1.51047	0.59878					1.41973	1.95613
1.51068	0.54738					1.42486	2.00733
1.51544	0.65017					1.43464	1.95612
1.52019	0.75296					1.44442	1.90491
1.52041	0.70156					1.44923	1.85371
1.52516	0.80435					1.45404	1.8025
1.52992	0.90714					1.46892	1.79225
1.53013	0.85575					1.48399	1.84344
1.53489	0.95854					1.49388	1.82909
1.53964	1.06133					1.50366	1.77789
1.53986	1.00993					1.50847	1.72668
1.54461	1.11272					1.51312	1.62428
1.54937	1.21551					1.51328	1.67548
1.54958	1.16411					1.51793	1.57308
1.55433	1.26691					1.52273	1.52187
1.55909	1.3697					1.52754	1.47067
1.5593	1.3183					1.53235	1.41947
1.56406	1.42109					1.53701	1.31911
1.56903	1.47248					1.53717	1.37031
1.57399	1.52388					1.54181	1.26791
1.58414	1.57526					1.54662	1.2167
1.5894	1.55675					1.55143	1.1655
1.59998	1.50535					1.55624	1.1143
1.61055	1.45394					1.56105	1.06309
1.61595	1.40253					1.56569	0.96069
1.62652	1.35112					1.56586	1.01189
1.63192	1.29972					1.5705	0.90949
1.64768	1.24831					1.57531	0.85828
1.67896	1.20099					1.58012	0.80708
1.69472	1.14957					1.58493	0.75588
1.70529	1.09816					1.58958	0.65347
1.71587	1.04676					1.58974	0.70467
1.72644	0.99535					1.59438	0.60227
1.73184	0.94394					1.60416	0.55106
1.74241	0.89253					1.60897	0.49986
1.75299	0.84113					1.61378	0.44865
1.76357	0.78972					1.62356	0.39745
1.77413	0.74036					1.63831	0.34624
1.78471	0.68895					1.66321	0.3626
1.79528	0.63755					1.67828	0.41379
1.80586	0.58614					1.68838	0.46498
1.8268	0.53472					1.69351	0.51617
1.85258	0.56553					1.70362	0.56736
1.86273	0.61692					1.70875	0.61856
1.87288	0.66831					1.71388	0.66976
1.87785	0.7197					1.71901	0.72095
1.88281	0.77109					1.72911	0.77214
1.88778	0.82248					1.73424	0.82334
1.89275	0.87388					1.73938	0.87453
1.89772	0.92527					1.74451	0.92573
1.90787	0.97666					1.74964	0.97692
1.91284	1.02805					1.75477	1.02812
1.91781	1.07944					1.7599	1.07932
1.92277	1.13084					1.76503	1.13051
1.92774	1.18223					1.77514	1.1817
1.93271	1.23362					1.78027	1.2329
1.94286	1.28501					1.7854	1.28409
1.95301	1.3364					1.79053	1.33529
1.97391	1.29526					1.79566	1.38648
1.98448	1.24385					1.80079	1.43768
2.00024	1.19243					1.80593	1.48888
2.01081	1.14103					1.81603	1.54007
2.02139	1.08962					1.82612	1.58921
2.03715	1.0382					1.8409	1.54824
2.05808	0.98884					1.84571	1.49703
2.12561	0.94559					1.85052	1.44583
2.14137	0.89418					1.8603	1.39462
2.15713	0.84277					1.86511	1.34342
2.1677	0.79136					1.86992	1.29222
2.21438	0.78103					1.87473	1.24101
2.24008	0.83035					1.8845	1.18981
2.25541	0.88173					1.89428	1.1386
2.27074	0.93311					1.90903	1.08739
2.29126	0.98449					1.92378	1.03617
2.30659	1.03587					1.93853	0.98496
2.32193	1.0852					1.94831	0.9358
2.34244	1.13657					1.95809	0.8846
2.3737	1.09542					1.96787	0.83339
2.39982	1.044					1.97765	0.78218
2.43629	0.99462					1.98743	0.73097
2.49343	0.95961					2.00218	0.67976
2.54536	0.93077					2.01693	0.62855
2.57148	0.8814					2.04668	0.60805
2.60244	0.91015					2.06175	0.65923
2.63333	0.95946					2.07186	0.71042
2.66421	1.00877					2.08196	0.76162
2.71065	1.05601					2.08709	0.81281
2.75743	1.02101					2.09718	0.86195
2.79908	0.97163					2.10729	0.91315
2.84074	0.92224					2.11739	0.96434
2.89247	0.94069					2.12252	1.01553
2.94928	0.98587					2.13262	1.06672
3.06846	0.98369					2.14272	1.11792
3.1669	0.98564					2.15282	1.16911
3.25498	0.98555					2.15796	1.2203
3.36893	0.99571					2.16806	1.27149
3.47773	0.99766					2.188	1.28991
3.57615	1.00373					2.20275	1.2387
3.68504	0.98305					2.21253	1.18954
3.75757	0.98709					2.22728	1.13833
3.86634	0.9952					2.23706	1.08712
						2.25181	1.03591
						2.27153	0.98469
						2.30616	0.93551
						2.3408	0.88633
						2.38041	0.8392
						2.4401	0.85553
						2.48498	0.9026
						2.51496	0.95173
						2.54988	0.99266
						2.58451	0.94348
						2.64401	0.89837
						2.7284	0.86554
						2.84768	0.86544
						2.94709	0.86741
						2.99166	0.81822
						3.09098	0.78947
						3.17539	0.76482
						3.26978	0.75041
						3.37411	0.73804
						3.48344	0.7359
						3.57287	0.72354
						3.67234	0.74599
						3.75688	0.7623
						3.82652	0.78068
						3.93587	0.78264

## Sheet: Figure 3d
	Pure water		linPG			hbPG
DP	P(DP)		P(DP)			P(DP)
0.13856	-0.00237		0.05277	0.04128		0.14453	0.05593
0.1765	0.04421		0.09414	0.10619		0.18518	0.12429
0.20603	0.09772		0.11662	0.17703		0.21469	0.19887
0.2299	0.15353		0.14287	0.25082		0.24048	0.27345
0.25377	0.20933		0.16535	0.32166		0.26257	0.34802
0.27479	0.26513		0.18406	0.3925		0.28466	0.4226
0.29581	0.32092		0.20275	0.4663		0.29932	0.50028
0.31114	0.37669		0.21768	0.53714		0.31027	0.57797
0.3265	0.43478		0.2326	0.61095		0.32494	0.65254
0.34183	0.49055		0.24374	0.68475		0.33219	0.73023
0.35434	0.54862		0.25866	0.75855		0.34314	0.80791
0.36686	0.6067		0.26603	0.83236		0.35038	0.88559
0.37649	0.66244		0.27718	0.90322		0.35763	0.96328
0.38615	0.72051		0.28455	0.97703		0.36487	1.04096
0.39582	0.77858		0.29192	1.05084		0.37211	1.11864
0.40549	0.83664		0.30306	1.12464		0.37565	1.19633
0.41516	0.89471		0.31043	1.19845		0.38289	1.27401
0.42197	0.95276		0.32157	1.27226		0.39014	1.35169
0.4316	1.0085		0.32894	1.34607		0.39367	1.42938
0.43842	1.06656		0.34008	1.41987		0.40091	1.50706
0.44808	1.12462		0.34746	1.49073		0.40817	1.58164
0.4549	1.18267		0.35482	1.56454		0.4117	1.65932
0.46172	1.24073		0.36597	1.63835		0.41894	1.73701
0.47139	1.29879		0.37333	1.71216		0.42619	1.81469
0.4782	1.35685		0.38448	1.78596		0.42972	1.89237
0.48787	1.41491		0.39562	1.85977		0.43697	1.97006
0.49465	1.47064		0.40676	1.93357		0.44421	2.04774
0.50146	1.5287		0.41791	2.00443		0.44774	2.12542
0.51113	1.58676		0.42906	2.07823		0.45499	2.20311
0.51795	1.64481		0.4402	2.15204		0.46223	2.28079
0.52477	1.70287		0.45134	2.22584		0.46948	2.35847
0.53159	1.76092		0.46626	2.29965		0.47672	2.43616
0.54125	1.81898		0.48119	2.37049		0.48396	2.51384
0.54807	1.87704		0.49611	2.4443		0.49121	2.59153
0.55774	1.9351		0.51482	2.51514		0.49845	2.66921
0.56451	1.99083		0.53351	2.58894		0.50941	2.74379
0.57418	2.0489		0.55977	2.65977		0.52036	2.82147
0.58385	2.10697		0.58603	2.73061		0.53503	2.89915
0.59352	2.16503		0.61606	2.80144		0.5534	2.97373
0.60318	2.2231		0.65744	2.86635		0.5792	3.04831
0.61566	2.27885		0.7215	2.91942		0.61242	3.12288
0.62817	2.33693		0.80832	2.93704		0.66049	3.18814
0.63784	2.39499		0.89148	2.90446		0.73085	3.23785
0.65316	2.45076		0.95204	2.84828		0.81986	3.24407
0.66853	2.50885		0.99376	2.78032		0.90155	3.20367
0.68385	2.56462		1.03546	2.71531		0.96843	3.15395
0.70207	2.62272		1.07717	2.64735		1.02421	3.09181
0.72309	2.67852		1.11511	2.57939		1.06887	3.02345
0.74412	2.73431		1.15304	2.51439		1.10241	2.95198
0.76794	2.78779		1.19097	2.44643		1.13596	2.8774
0.79182	2.8436		1.23268	2.37847		1.16209	2.80593
0.82419	2.89712		1.27439	2.31346		1.19193	2.73136
0.86498	2.94372		1.3161	2.24549		1.21806	2.65678
0.91704	2.9834		1.3578	2.18048		1.2479	2.5822
0.9858	3.00226		1.39952	2.11252		1.27404	2.50763
1.05406	2.99559		1.44122	2.04751		1.30017	2.43305
1.11038	2.96102		1.47916	1.97955		1.33001	2.35847
1.15228	2.9171		1.52087	1.91159		1.35614	2.2839
1.18549	2.86618		1.5588	1.84658		1.38227	2.20932
1.21296	2.81292		1.59673	1.77863		1.41211	2.13785
1.24328	2.75967		1.63844	1.71066		1.44566	2.06328
1.2708	2.70873		1.68015	1.64565		1.4792	1.99181
1.30112	2.65548		1.71808	1.5777		1.51645	1.92034
1.32859	2.60221		1.75979	1.50973		1.56112	1.85198
1.35895	2.55128		1.79773	1.44177		1.60207	1.78362
1.38927	2.49803		1.83566	1.37677		1.64674	1.71525
1.41963	2.4471		1.87359	1.30881		1.6914	1.64689
1.44995	2.39385		1.91531	1.24085		1.73607	1.57853
1.48032	2.34292		1.95701	1.17584		1.78073	1.51017
1.51353	2.292		2.00249	1.11082		1.82169	1.4387
1.54389	2.24107		2.04797	1.04581		1.86265	1.37034
1.57711	2.19016		2.101	0.98374		1.90731	1.30198
1.61028	2.13692		2.15025	0.92167		1.94827	1.23362
1.64064	2.08599		2.20704	0.86255		1.98923	1.16215
1.67385	2.03507		2.26384	0.80343		2.03759	1.09689
1.70422	1.98414		2.3244	0.74725		2.08226	1.02853
1.73743	1.93322		2.38874	0.69108		2.13062	0.96328
1.76775	1.87997		2.45308	0.63785		2.179	0.89492
1.79812	1.82904		2.52118	0.58757		2.23477	0.83277
1.82843	1.77579		2.58928	0.5373		2.29425	0.77373
1.8588	1.72486		2.66115	0.48997		2.35373	0.71469
1.88912	1.67161		2.73302	0.44559		2.41692	0.65876
1.91663	1.62067		2.81243	0.40121		2.48751	0.60593
1.94695	1.56741		2.88807	0.35978		2.5581	0.55621
1.97442	1.51415		2.97124	0.32425		2.63238	0.51271
2.00478	1.46322		3.05441	0.28872		2.71037	0.46921
2.03225	1.40996		3.13758	0.25318		2.78835	0.42881
2.06257	1.35671		3.22451	0.22355		2.87003	0.39463
2.09009	1.30576		3.31145	0.19392		2.95542	0.36045
2.12041	1.25251		3.39836	0.1702		3.0371	0.32627
2.15077	1.20158		3.48906	0.14647		3.12618	0.29831
2.18109	1.14833		3.57974	0.12865		3.21156	0.27034
2.2143	1.09741		3.67042	0.11082		3.29693	0.24548
2.24752	1.0465		3.76109	0.09595		3.386	0.22062
2.28073	0.99558		3.85176	0.08108		3.47507	0.20198
2.31684	0.94699		3.94242	0.07212		3.56413	0.18023
2.3529	0.89609		4.03307	0.06315		3.65319	0.16469
2.38901	0.8475		4.12751	0.05418		3.74225	0.14915
2.42801	0.80125		4.21816	0.04817		3.8313	0.13362
2.46987	0.75501		4.31258	0.0451		3.92035	0.12119
2.51172	0.70878		4.40322	0.03909		4.00939	0.11186
2.55642	0.66255		4.49764	0.03603		4.09844	0.09944
2.60117	0.61864		4.59206	0.03296		4.18748	0.09322
2.64881	0.57707		4.68648	0.0299		4.28023	0.0839
2.69645	0.5355		4.78089	0.02979		4.36926	0.07768
2.74699	0.49626		4.8753	0.02967		4.46201	0.07147
2.80042	0.45936					4.55104	0.06525
2.85385	0.42245					4.64378	0.06215
2.91018	0.38788					4.73281	0.05593
2.96655	0.35563					4.82554	0.05593
3.02866	0.32573					4.91828	0.05282
3.08793	0.29581
3.15298	0.27056
3.21519	0.2453
3.28024	0.22005
3.34538	0.19944
3.41053	0.17883
3.47571	0.16054
3.54375	0.14227
3.61183	0.12632
3.67996	0.11268
3.74528	0.10136
3.81346	0.09005
3.88163	0.07874
3.94985	0.06975
4.02096	0.06309
4.08922	0.05642
4.15748	0.04975
4.22574	0.04308
4.2969	0.03875
4.3652	0.0344
4.43636	0.03007
4.50467	0.02572
4.57587	0.0237
4.64417	0.01936
4.71538	0.01734
4.78373	0.01532
4.85493	0.0133
4.92613	0.01129
4.99737	0.01159

## Sheet: Figure 3e
	Diffusion coefficient of H2O around PG (10-5 cm2 s-1)
	within 0.5nm	within 1nm	within 2nm
hbPG	53	146	205
linPG	181	220	224

## Sheet: Figure 3f
	Number of H-bond with surrounding H2O	Lifetime of H-bond with surrounding H2O (ps)
hbPG	90.2	151
linPG	75.5	97

## Sheet: Figure 3g
	Proportion of multiple H-bonds (%)
	Single	Double	Triple	Quadruple
hbPG	71.6	19.4	4.5	4.5
linPG	92.4	5.4	1.1	1.1

## Sheet: Figure 4c
	Relative population of H2O from each segment (%)
	hbPG			linPG
Layer	#1	#2	#3	#1	#2	#3
L13	17.2	11.7	14.8	96.6	92.1	95.5
L14	7.4	12.4	10.3	0	0	0
D	34.7	30.7	31.2	0	0	0
T	40.7	45.2	43.7	3.4	7.9	4.5

## Sheet: Figure 4e
	# of H-bond with ice				Thickness of ice			Thickness of ice			Thickness of ice
ns	hbPG	linPG			pure water			linear pg (low c)			hyperbranched pg (low c)
70	0	0			ps	Å		ps	Å		ps	Å
70.4	1	0			70000	0.335471		70000	0.244055		70000	0
70.8	2	0			70400	1.65818		70400	-0.165372		70400	3.51782
71.2	5	0			70800	0.676497		70800	0.400821		70800	3.88667
71.6	1	0			71200	0.625073		71200	0.0760675		71200	3.67492
72	4.5	0			71600	0.276827		71600	-0.0724694		71600	5.99443
72.4	8.4	0			72000	0.626401		72000	0.291788		72000	5.03708
72.8	5	0			72400	0.2536		72400	0.405941		72400	3.27032
73.2	1	0			72800	0.933034		72800	0.588589		72800	4.64716
73.6	8.4	0			73200	1.31191		73200	-0.854227		73200	6.25774
74	4	0			73600	1.11898		73600	0.445849		73600	4.05522
74.4	4	0			74000	0.31804		74000	0.0915984		74000	2.26382
74.8	7.3	0			74400	0.304676		74400	0.670126		74400	4.02692
75.2	6.4	1			74800	1.33532		74800	0.0059665		74800	5.01715
75.6	12.1	0			75200	1.5246		75200	-0.0453054		75200	1.68735
76	7.3	0			75600	0.974982		75600	0.450994		75600	5.59132
76.4	14.2	0			76000	0.346548		76000	-0.377792		76000	3.64421
76.8	12.1	0			76400	1.4072		76400	0.0421796		76400	4.1313
77.2	6.4	0			76800	0.685385		76800	0.658262		76800	6.28948
77.6	4	0			77200	0.62008		77200	0.195499		77200	3.64203
78	2	0			77600	1.28954		77600	0.615864		77600	4.22331
78.4	5	1			78000	0.200298		78000	0.478188		78000	3.18897
78.8	4	0			78400	0.256702		78400	0.272261		78400	4.14734
79.2	5	2			78800	1.17352		78800	-0.209833		78800	5.24471
79.6	1	0			79200	1.07813		79200	0.431296		79200	4.6758
80	0	0			79600	0.963632		79600	-0.411445		79600	5.01382
80.4	0	0			80000	1.26497		80000	0.41142		80000	2.97
80.8	0	0			80400	1.23174		80400	0.483198		80400	4.73687
81.2	0	0			80800	1.34144		80800	0.605033		80800	3.43761
81.6	0	0			81200	0.611206		81200	0.863313		81200	2.09
82	0	0			81600	1.20995		81600	1.01881		81600	5.22993
82.4	1	0			82000	1.00887		82000	0.723163		82000	4.45202
82.8	0	0			82400	0.771851		82400	0.465541		82400	0.838177
83.2	0	0			82800	0.276154		82800	0.998903		82800	4.12443
83.6	0	0			83200	1.33966		83200	0.503534		83200	5.14147
84	0	1			83600	0.684624		83600	-0.309865		83600	2.65512
84.4	0	0			84000	1.08464		84000	-0.136128		84000	6.9834
84.8	0	0			84400	1.28206		84400	0.981812		84400	5.23016
85.2	0	0			84800	0.340124		84800	0.441759		84800	5.91617
85.6	1	0			85200	0.374275		85200	0.995386		85200	6.74094
86	4	0			85600	0.998319		85600	0.0749195		85600	6.23333
86.4	1	0			86000	0.90314		86000	0.602391		86000	3.67194
86.8	4	0			86400	1.5029		86400	0.737227		86400	6.17593
87.2	1	0			86800	1.36746		86800	-0.127653		86800	7.7055
87.6	4	0			87200	1.27182		87200	0.754776		87200	4.59708
88	2	0			87600	0.260971		87600	0.401369		87600	6.17444
88.4	0	0			88000	0.29287		88000	-0.0416918		88000	4.71671
88.8	1	0			88400	0.316021		88400	0.629564		88400	3.465
89.2	4	0			88800	1.36656		88800	0.209915		88800	3.08
89.6	4	0			89200	1.58065		89200	0.127164		89200	3.575
90	7.4	0			89600	1.1969		89600	0.269131		89600	4.58333
90.4	6.3	0			90000	0.380483		90000	0.201842		90000	4.785
90.8	4	0			90400	1.25463		90400	0.284827		90400	3.85
91.2	7.4	0			90800	0.348323		90800	0.0881256		90800	4.98518
91.6	1	0			91200	0.358889		91200	0.985093		91200	6.325
92	10.1	0			91600	1.13326		91600	0.482163		91600	3.78114
92.4	6.3	0			92000	0.671645		92000	0.882123		92000	5.35
92.8	15	0			92400	1.15264		92400	1.13384		92400	5.98333
93.2	7.5	0			92800	1.29371		92800	0.863692		92800	5.195
93.6	10.1	0			93200	1.04811		93200	0.937986		93200	5.06667
94	8.8	0			93600	1.28025		93600	0.823871		93600	5.45561
94.4	4	0			94000	0.532544		94000	0.36842		94000	5.47031
94.8	5	0			94400	1.27274		94400	0.930729		94400	5.48544
95.2	2	0			94800	1.62149		94800	1.48744		94800	5.22433
95.6	1	0			95200	1.46806		95200	1.53841		95200	6.02834
96	2	0			95600	0.312627		95600	0.665036		95600	6.90147
96.4	4	0			96000	0.727326		96000	0.593523		96000	6.26324
96.8	1	0			96400	0.731414		96400	1.14117		96400	7.84575
97.2	0	0			96800	1.19884		96800	1.27266		96800	6.63735
97.6	0	0			97200	1.06995		97200	0.962203		97200	7.71914
98	1	0			97600	1.35326		97600	0.669844		97600	8.40411
98.4	0	0			98000	0.729126		98000	1.78794		98000	7.32875
98.8	2	0			98400	0.589921		98400	0.526465		98400	7.84495
99.2	0	0			98800	0.413266		98800	0.58145		98800	8.03206
99.6	0	0			99200	1.42746		99200	0.655221		99200	8.33433
100	0	0			99600	0.589398		99600	0.711361		99600	6.07108
100.4	0	0			100000	0.859642		100000	1.40402		100000	7.5947
100.8	0	0			100400	1.20163		100400	1.35409		100400	8.83369
101.2	0	0			100800	0.923851		100800	0.602075		100800	8.76585
101.6	0	0			101200	1.73507		101200	1.92318		101200	6.72043
102	1	0			101600	1.40203		101600	1.64342		101600	6.41495
102.4	0	0			102000	1.09973		102000	1.67701		102000	6.49917
102.8	0	0			102400	2.44226		102400	0.698839		102400	8.06667
103.2	0	0			102800	1.5339		102800	1.89845		102800	7.10967
103.6	0	0			103200	2.22022		103200	2.02792		103200	9.14524
104	0	0			103600	2.38431		103600	2.12191		103600	7.76554
104.4	0	1			104000	2.84069		104000	1.95623		104000	8.04673
104.8	0	0			104400	2.21242		104400	1.86763		104400	8.65345
105.2	0	0			104800	3.08487		104800	1.4848		104800	7.85389
105.6	0	0			105200	2.54017		105200	1.00785		105200	6.94455
106	0	0			105600	2.45118		105600	1.35491		105600	10.8766
106.4	0	0			106000	3.44595		106000	0.983218		106000	9.91054
106.8	0	0			106400	2.71652		106400	0.850717		106400	7.97844
107.2	1	0			106800	3.37823		106800	2.21493		106800	8.31016
107.6	2	0			107200	3.91235		107200	1.29093		107200	7.51667
108	0	0			107600	3.12508		107600	1.30239		107600	8.43333
108.4	2	0			108000	3.30323		108000	1.37775		108000	8.24198
108.8	1	0			108400	3.41899		108400	1.59626		108400	9.53333
109.2	4	0			108800	2.95931		108800	1.88433		108800	7.15
109.6	0	0			109200	3.31114		109200	0.982338		109200	7.62999
110	1	0			109600	2.52544		109600	2.21147		109600	8.3697
110.4	2	0			110000	3.76696		110000	1.81237		110000	9.38823
110.8	2	0			110400	2.68444		110400	2.26907		110400	10.9067
111.2	7	0			110800	2.82294		110800	1.53986		110800	10.6293
111.6	4	0			111200	3.63179		111200	1.70512		111200	11.55
112	2	0			111600	3.19465		111600	1.14527		111600	11.1346
112.4	5	0			112000	3.63306		112000	1.34712		112000	11.3589
112.8	1	0			112400	3.10309		112400	2.08596		112400	10.574
113.2	2	0			112800	2.94295		112800	1.61463		112800	10.2856
113.6	2	0			113200	2.61611		113200	2.47476		113200	11.1833
114	5	0			113600	3.57948		113600	1.33987		113600	11.8463
114.4	7.4	0			114000	3.24076		114000	2.64786		114000	12.5284
114.8	2	0			114400	3.29557		114400	1.98417		114400	11
115.2	1	0			114800	3.55159		114800	2.23124		114800	9.9
115.6	0	0			115200	2.75892		115200	2.66425		115200	11.2764
116	1	0			115600	3.1604		115600	1.61102		115600	12.7024
116.4	0	0			116000	3.85863		116000	1.79849		116000	12.0632
116.8	1	0			116400	3.76772		116400	1.87296		116400	12.304
117.2	4	0			116800	2.94449		116800	2.31566		116800	10.795
117.6	5	0			117200	2.97362		117200	2.55594		117200	10.1335
118	7.3	0			117600	2.93968		117600	1.33333		117600	13.2
118.4	2	0			118000	2.83657		118000	1.44861		118000	10.3228
118.8	4	0			118400	3.4732		118400	1.71726		118400	12.4667
119.2	1	0			118800	3.83925		118800	1.26892		118800	11.9167
119.6	1	0			119200	3.96093		119200	1.95739		119200	12.8817
120	4	0			119600	3.69919		119600	1.68206		119600	12.5287
120.4	5	0			120000	3.09605		120000	1.44499		120000	10.926
120.8	7.3	0			120400	3.89201		120400	1.81424		120400	14.5747
121.2	6	0			120800	3.16622		120800	2.52463		120800	10.6504
121.6	7.3	0			121200	3.19977		121200	2.18458		121200	10.945
122	6	0			121600	3.16892		121600	1.87833		121600	12.265
122.4	12.6	0			122000	3.2552		122000	2.53496		122000	13.4167
122.8	2	0			122400	3.31601		122400	1.33894		122400	12.155
123.2	15	0			122800	3.37945		122800	2.28841		122800	12.2707
123.6	12.6	0			123200	3.58087		123200	2.27468		123200	13.1727
124	5	0			123600	3.60131		123600	2.49655		123600	10.395
124.4	7.4	0			124000	3.47699		124000	1.45761		124000	11.597
124.8	7.4	0			124400	3.54854		124400	2.06887		124400	11.3564
125.2	7.4	0			124800	4.52053		124800	1.62891		124800	14.1468
125.6	12.6	0			125200	4.26177		125200	1.3835		125200	11.3357
126	7.4	0			125600	4.06549		125600	1.49965		125600	14.63
126.4	5	0			126000	3.53796		126000	2.50951		126000	12.5967
126.8	1	0			126400	3.60081		126400	1.29075		126400	12.76
127.2	0	0			126800	3.42347		126800	2.18388		126800	11.0898
127.6	0	0			127200	4.68342		127200	1.26456		127200	13.4496
128	2	0			127600	4.39894		127600	1.83875		127600	13.4111
128.4	0	0			128000	4.20053		128000	1.20466		128000	14.6336
128.8	1	0			128400	3.86087		128400	2.51284		128400	12.7822
129.2	0	0			128800	3.66498		128800	1.47605		128800	15.6938
129.6	0	0			129200	4.3623		129200	1.32319		129200	12.2156
130	0	0			129600	4.92514		129600	1.6399		129600	10.5976
					130000	3.73724		130000	1.85997		130000	11.9167

## Sheet: Figure 4f
					Thickness of ice			Thickness of ice
	# of H-bond with ice				linear pg (high c)			hyperbranched pg (high c)
ns	hbPG	linPG			ps	Å		ps	Å
70	12.7	10			70000	0.057271		70000	0.153117
70.4	12	10			70400	0.323535		70400	0.20872
70.8	11.8	10			70800	0.363495		70800	0.0795979
71.2	12	10			71200	0.263655		71200	0.323638
71.6	11	11			71600	0.404144		71600	0.210955
72	11.5	12.1			72000	0.409602		72000	0.443134
72.4	9.5	11			72400	0.300375		72400	0.210874
72.8	11.5	10.5			72800	0.105148		72800	0.298269
73.2	11.3	9.5			73200	0.137121		73200	0.111748
73.6	11	9.5			73600	0.122856		73600	0.202538
74	11.5	8.7			74000	0.0667279		74000	0.114454
74.4	12.5	10.6			74400	0.0927767		74400	0.353245
74.8	9.8	10			74800	0.296577		74800	0.398444
75.2	9.3	6			75200	0.425864		75200	0.190311
75.6	10.3	11.4			75600	0.191782		75600	0.324214
76	11	11			76000	0.214252		76000	0.167659
76.4	11	9			76400	0.44374		76400	0.262252
76.8	11.5	8.5			76800	0.428232		76800	0.382969
77.2	10.5	10.4			77200	0.320658		77200	0.288996
77.6	10.7	10.3			77600	0.445321		77600	0.184125
78	12	11.5			78000	0.356733		78000	0.16969
78.4	9	9.3			78400	0.18468		78400	0.231037
78.8	11.5	10.2			78800	0.314953		78800	0.219058
79.2	11.4	10			79200	0.147666		79200	0.193843
79.6	11.6	11.5			79600	0.168203		79600	0.273328
80	9.7	8.6			80000	0.322071		80000	0.347018
80.4	8.6	9			80400	0.261139		80400	0.219734
80.8	7.9	6.7			80800	0.214637		80800	0.221742
81.2	11.5	6.7			81200	0.291055		81200	0.0999491
81.6	10	9			81600	0.350208		81600	0.0597736
82	11.5	9.2			82000	0.283413		82000	0.166074
82.4	10.5	7.6			82400	0.270717		82400	0.177008
82.8	10	6.3			82800	0.283428		82800	0.311476
83.2	10.2	11.5			83200	0.254728		83200	0.432774
83.6	10.5	10.5			83600	0.0830371		83600	0.424292
84	7.7	7.7			84000	0.337828		84000	0.233155
84.4	11.4	11.2			84400	0.448462		84400	0.146191
84.8	13.5	8.5			84800	0.191814		84800	0.355559
85.2	13.9	12.5			85200	0.438504		85200	0.353731
85.6	10.5	10.5			85600	0.18858		85600	0.346259
86	11.4	11.2			86000	0.404618		86000	0.347475
86.4	13	13			86400	0.231878		86400	0.0923682
86.8	9.2	9.4			86800	0.215371		86800	0.322624
87.2	10	14			87200	0.137093		87200	0.235304
87.6	10	12.4			87600	0.100262		87600	0.134865
88	10.4	10.2			88000	0.173566		88000	0.0894075
88.4	10.3	9.5			88400	0.340442		88400	0.37943
88.8	10.5	8.6			88800	0.363149		88800	0.120004
89.2	10.4	10.3			89200	0.327515		89200	0.115428
89.6	12.5	10.6			89600	0.0539209		89600	0.316395
90	9.5	14			90000	0.387285		90000	0.407756
90.4	10	10			90400	0.418933		90400	0.256623
90.8	12.5	9.7			90800	0.358382		90800	0.331081
91.2	9.6	9.4			91200	0.0670639		91200	0.111436
91.6	10	12.5			91600	0.201274		91600	0.431383
92	9.9	13			92000	0.331736		92000	0.266354
92.4	9.6	13.2			92400	0.341805		92400	0.321894
92.8	10	12			92800	0.139711		92800	0.0646252
93.2	10.3	12			93200	0.157622		93200	0.373682
93.6	12	10			93600	0.319212		93600	0.349448
94	11	9.7			94000	0.240997		94000	0.0980748
94.4	10	9			94400	0.299487		94400	0.260018
94.8	10	12.5			94800	0.144578		94800	0.180333
95.2	11.4	12.5			95200	0.12085		95200	0.26858
95.6	12	12.5			95600	0.381857		95600	0.209552
96	11.6	12.5			96000	0.356769		96000	0.216037
96.4	11.9	14			96400	0.423791		96400	0.122295
96.8	10	11.5			96800	0.0931556		96800	0.152155
97.2	10.5	11			97200	0.122891		97200	0.0582143
97.6	11	9.5			97600	0.0896381		97600	0.41947
98	11.9	11.5			98000	0.245906		98000	0.31148
98.4	12.5	9			98400	0.127298		98400	0.423045
98.8	11.7	11.3			98800	0.408357		98800	0.115405
99.2	11.6	10.5			99200	0.0896359		99200	0.418439
99.6	9.5	8.7			99600	0.0676662		99600	0.367863
100	9.9	8.5			100000	0.272918		100000	0.280958
100.4	10.8	11			100400	0.358998		100400	0.226014
100.8	8.6	10			100800	0.174776		100800	0.153045
101.2	9.5	8.7			101200	0.121593		101200	0.350779
101.6	8.4	9			101600	0.185582		101600	0.141468
102	12.1	10.3			102000	0.134058		102000	0.0756748
102.4	11.5	12.4			102400	0.254061		102400	0.356932
102.8	11	10.4			102800	0.412546		102800	0.318481
103.2	11.5	14			103200	0.30157		103200	0.336085
103.6	11.5	12.3			103600	0.0906136		103600	0.306824
104	10.4	11.2			104000	0.206342		104000	0.217619
104.4	11.7	11			104400	0.0718466		104400	0.206305
104.8	12	11.2			104800	0.250513		104800	0.376456
105.2	11.5	10.4			105200	0.222688		105200	0.176971
105.6	11.5	11.5			105600	0.449024		105600	0.375816
106	8.5	6.2			106000	0.374641		106000	0.365629
106.4	12	6.2			106400	0.244261		106400	0.390906
106.8	10	7.3			106800	0.407779		106800	0.252255
107.2	10.4	5			107200	0.105019		107200	0.304265
107.6	10.9	8.5			107600	0.206002		107600	0.430358
108	11.3	12.5			108000	0.420942		108000	0.227586
108.4	11	11.5			108400	0.416998		108400	0.0740075
108.8	11.5	11			108800	0.33543		108800	0.3967
109.2	11	10.5			109200	0.297335		109200	0.302475
109.6	10.5	10.8			109600	0.187315		109600	0.192029
110	12	14.5			110000	0.424411		110000	0.448801
110.4	11	11.2			110400	0.0999096		110400	0.139669
110.8	12.5	7.3			110800	0.342234		110800	0.31098
111.2	10.4	11			111200	0.308591		111200	0.291996
111.6	11	11.2			111600	0.383261		111600	0.204898
112	11.2	12.3			112000	0.209313		112000	0.106875
112.4	9.7	10.4			112400	0.349929		112400	0.060054
112.8	10.4	10.6			112800	0.384088		112800	0.218445
113.2	9.7	10			113200	0.178984		113200	0.12364
113.6	10.6	10.4			113600	0.270905		113600	0.34031
114	10	11.5			114000	0.441652		114000	0.198145
114.4	9.7	12.4			114400	0.269723		114400	0.386624
114.8	12.5	12.4			114800	0.182169		114800	0.343692
115.2	12.3	7.6			115200	0.297789		115200	0.27841
115.6	9.6	12			115600	0.194255		115600	0.120742
116	12.4	10			116000	0.352604		116000	0.432954
116.4	10.3	9.3			116400	0.21556		116400	0.156129
116.8	11	10.8			116800	0.246938		116800	0.419832
117.2	13.5	10.2			117200	0.327897		117200	0.139508
117.6	12.2	11			117600	0.439094		117600	0.199426
118	11	9.5			118000	0.181102		118000	0.0850001
118.4	12.7	13.3			118400	0.385121		118400	0.306047
118.8	11.6	10.5			118800	0.345629		118800	0.122247
119.2	11.5	13			119200	0.43167		119200	0.0680204
119.6	11.5	7.5			119600	0.0627691		119600	0.339269
120	10.5	14			120000	0.192748		120000	0.188975
120.4	11.8	13.5			120400	0.315062		120400	0.314247
120.8	10	12.5			120800	0.162601		120800	0.203547
121.2	11.5	10			121200	0.142153		121200	0.300939
121.6	11	13.5			121600	0.334451		121600	0.0586599
122	10.8	11			122000	0.299829		122000	0.414228
122.4	10.7	10.6			122400	0.286243		122400	0.370223
122.8	10.8	8.5			122800	0.314175		122800	0.348339
123.2	9.6	11			123200	0.0690219		123200	0.375245
123.6	11.5	9			123600	0.189514		123600	0.203323
124	11	11			124000	0.230536		124000	0.296912
124.4	10.5	13.5			124400	0.146362		124400	0.280198
124.8	11	16.4			124800	0.336018		124800	0.262021
125.2	10.6	10.5			125200	0.392473		125200	0.160028
125.6	10	10.4			125600	0.162603		125600	0.149452
126	11	10.2			126000	0.34242		126000	0.230656
126.4	11	9.3			126400	0.105105		126400	0.141085
126.8	11.8	11.3			126800	0.384689		126800	0.37178
127.2	12.7	13.2			127200	0.105441		127200	0.444442
127.6	11.5	11.4			127600	0.285284		127600	0.0619968
128	12.7	10.4			128000	0.196463		128000	0.264266
128.4	12.6	9.2			128400	0.372704		128400	0.0848309
128.8	10.8	7.6			128800	0.251512		128800	0.370837
129.2	9	13			129200	0.245838		129200	0.445658
129.6	9.5	9.7			129600	0.400819		129600	0.0767785
130	11	8.5			130000	0.191257		130000	0.425759
